# Supplementary material for: Comprehensive Evaluation of Differential Methylation Analysis Methods for Bisulfite Sequencing Data
Source: Int J Environ Res Public Health. 2021 Jul 28;18(15):7975. doi: 10.3390/ijerph18157975 (PMC8345583; doi:10.3390/ijerph18157975)
Supplement: Supplementary file 1 [file ijerph-18-07975-s001.zip]

Archive with 1 entries (1 files):
- ijerph-1235340-supplementary.pdf
